# Supplementary material for: Serum Palmitoleic Acid and Arachidonic Acid as a Noninvasive Screening Tool for Endometrial Cancer
Source: Cancers (Basel). 2026 Jul 1;18(13):2133. doi: 10.3390/cancers18132133 (PMC13360203; doi:10.3390/cancers18132133)
Supplement: Supplementary file 1 [file cancers-18-02133-s001.zip]

Archive with 1 entries (1 files):
- cancers-4390158-supplementary.pdf
